# Supplementary material for: A phosphatidylinositol 4,5-bisphosphate redistribution-based sensing mechanism initiates a phagocytosis programing
Source: Nat Commun. 2018 Oct 15;9:4259. doi: 10.1038/s41467-018-06744-7 (PMC6189171; doi:10.1038/s41467-018-06744-7)
Supplement: Supplementary file 4 — Supplementary Data 1 [file 41467_2018_6744_MOESM4_ESM.xlsx]

## Sheet: All hits
Gene Symbol	Gene ID
Aadacl3	230883
Aadat	23923
Aar2	68295
Abca5	217265
Abca6	76184
Abca7	27403
Abcb5	77706
Abcb6	74104
Abcd1	11666
Abcd2	26874
Abcd4	19300
Abhd13	68904
Ablim1	226251
Ablim2	231148
Acad9	229211
Ackr2	59289
Acp5	11433
Actr2	66713
Actr8	56249
Adam29	244486
Adam32	353188
Adamdec1	58860
Adamts13	279028
Adck1	72113
Adcy10	271639
Adcy3	104111
Adcy6	11512
Adcy7	11513
Adcy8	11514
Add2	11519
Adgra3	70693
Adgrb2	230775
Adgrl1	330814
Adgrl3	319387
Adrb3	11556
Agbl4	78933
Ago1	236511
Ago2	239528
Ago3	214150
Agpat5	52123
Agtpbp1	67269
Ahctf1	226747
Ahi1	52906
Aldh5a1	214579
Aldh7a1	110695
Alg6	320438
Alox5	11689
Als2	74018
Amer1	72345
Amfr	23802
Amigo1	229715
Anapc5	59008
Angel2	52477
Angpt1	11600
Ank1	11733
Ankar	319695
Ankrd17	81702
Ankub1	242037
Ano9	71345
Anxa11	11744
Anxa13	69787
Aoah	27052
Aox3	71724
Apob	238055
Apobec1	11810
Apobec4	71281
Appbp2	66884
Aqr	11834
Arfrp1	76688
Arhgap32	330914
Arhgef33	381112
Arid5b	71371
Arnt2	11864
Arv1	68865
As3mt	57344
Aspm	12316
Aspn	66695
Astn2	56079
Atad2	70472
Atf5	107503
Atm	11920
Atp10d	231287
Atp11c	320940
Atp13a3	224088
Atp13a5	268878
Atp1a1	11928
Atp1a2	98660
Atp1a3	232975
Atp1a4	27222
Atp5h	71679
Atp5i
Atp6v0a1	11975
Atp6v0a2	21871
Atp6v0a4	140494
Atp6v1e1	11973
Atp8a2	50769
Atp8b5	320571
Atr	245000
Atrx	22589
Aurka	20878
Aurkb	20877
Aurkc	20871
B3galnt1	26879
B3galnt1	26879
B3galt2	26878
B3gnt3	72297
B3gnt6	272411
B3gnt7	227327
B4galnt3	330406
B4galt1	14595
B4galt3	57370
B4galt4	56375
Baiap3	545192
Bche	12038
Bcl6	12053
Bcor	71458
Bdkrb2	12062
Best1	24115
Best2	212989
Best3	382427
Bet1	12068
Bri3	55950
Brinp2	240843
Brinp3	215378
Brwd1	93871
Brwd3	382236
Bsn	12217
Bub1b	12236
C1ql1	23829
C1ql2	226359
C1ql3	227580
C1ql4	239659
C5
C8a	230558
Cacna1a	12286
Cacna1b	12287
Cacna1c	12288
Cacna1d	12289
Cacna1e	12290
Cacna1f	54652
Cacna1s	12292
Camlg
Capn13	381122
Capn15	50817
Caprin2	232560
Carmil2	234695
Cars2	71941
Casp8ap2	26885
Catsperb	271036
Catsperg1	320225
Catsperg2	76718
Ccdc142	243510
Ccdc80	67896
Ccdc87	399599
Ccdc88a	108686
Ccnf	12449
Ccnk	12454
Ccr1	12768
Ccr3	12771
Ccr4	12773
Cct7	12468
Cd109	235505
Cd247	12503
Cd274	60533
Cd36	12491
Cd3d	12500
Cd3e	12501
Cd3g	12502
Cd79a	12518
Cd79b	15985
Cd81	12520
Cd96	84544
Cdc14a	229776
Cdc14b	218294
Cdc23	52563
Cdh23	22295
Cdh23	22295
Cdk11b	12537
Cdk15	271697
Cdk5rap2	214444
Cdnf	227526
Ceacam20	71601
Ceacam5	73250
Cecr5	214932
Cenpi	102920
Cenpk	60411
Cers4	67260
Cers6	241447
Ces5a	67935
Cfap54	380654
Cfh	12628
Chst1	76969
Clasp2	76499
Clec16a	74374
Clgn	12745
Clip4	78785
Clmn	94040
Clptm1	56457
Clptm1l	218335
Clstn2	64085
Clstn3	232370
Cltc	67300
Cluh	74148
Cmbl	69574
Cmtm8	70031
Cndp1	338403
Cnga1	12788
Cnga2	12789
Cnga3	12790
Cnga4	233649
Cnp	12799
Cnr2	12802
Cog7	233824
Cog8	97484
Col12a1	12816
Col17a1	12821
Copa	12847
Cpd	CPD
Cpne5	240058
Cpne9	211232
Cpsf3	54451
Crebrf	77128
Crls1	66586
Crnkl1	66877
Csf1r	12978
Csnk2a1	12995
Csnk2a2	13000
Cstf1	67337
Ctc1	68964
Ctnnd1	12388
Ctps2	55936
Ctr9	22083
Cts7	56092
Ctsa	19025
Ctsc	13032
Ctsf	56464
Ctsj	26898
Ctsr	56835
Ctsw	13041
Cyfip1	20430
Cyfip2	76884
Cyp4a12a	277753
Cysltr1	58861
Cysltr2	70086
D7Ertd443e	71007
Dab1	13131
Dad1	13135
Dclre1a	55947
Ddah1	69219
Ddx25	30959
Degs1	13244
Degs2	70059
Dennd2c	329727
Dennd4b	229541
Dennd5a	19347
Dennd5b	320560
Depdc5	277854
Dexi	58239
Dgat2l6	668257
Dhx29	218629
Diaph1	13367
Diaph2	54004
Diaph3	56419
Dicer1	192119
Dip2a	64451
Dip2b	239667
Dmxl1	240283
Dnah12	110083
Dnah2	327954
Dnah3	381917
Dnah5	110082
Dnajb9	27362
Dock1	330662
Dock11	75974
Dock2	94176
Dock3	208869
Dock4	238130
Dock5	68813
Dock6	319899
Dopey1	320615
Dpp4	13482
Dppa2	73703
Dpy19l3	233115
Dsc2	13506
Dsc3	13507
Dsn1	66934
Dsp	109620
Dtwd1	69185
Dync1h1	13424
Dync2h1	110350
Dzip3	224170
Ebpl	68177
Edem3	66967
Edrf1	214764
Efcab5	319634
Efcab9	69306
Efs	13644
Elfn1	243312
Elfn2	207393
Elmo1	140580
Elovl1	54325
Emp2	13731
Enkur	71233
Enpp2	18606
Enpp3	209558
Entpd7	93685
Eogt	101351
Epm2a	13853
Eprs	107508
Epyc	13516
Ercc2	13871
Ero1a
Ero1b
Espnl	227357
Esrrb	26380
Esyt1	23943
Etnk2	214253
Eva1b	230752
Exoc1	69940
Exoc4	20336
Exoc6	107371
Exoc6b	75914
Exog	208194
Ezr	22350
F2rl1	14063
Fads2	56473
Faf2	76577
Fam134a	227298
Fam134c	67998
Fam162a	70186
Fam172a	68675
Fam220a	67238
Fam3b	52793
Fam91a1	210998
Fancm	104806
Fap	14089
Farsb	23874
Fat3	270120
Fat4	329628
Faxc	76132
Fbxl13	320118
Fbxo21	231670
Fbxo31	76454
Fbxo38	107035
Fbxo7	69754
Fcer1g	14127
Fdps	110196
Fer1l5	100534273
Fgd5	232237
Fgfr4	14186
Ficd	231630
Flad1	319945
Flt1	14254
Flt3	14255
Fnip1	216742
Fnip2	329679
Fntb	110606
Folh1	53320
Fpr-rs4	14291
Fras1	231470
Frmd4a	209630
Frmd4b	232288
Fyb	23880
Fzr1	56371
G6pc	14377
Gabrb1	14400
Gabrb2	14401
Gabrb3	14402
Gabrp	216643
Gabrr1	14408
Galt	14430
Gamt	14431
Ganc	76051
Gbe1	74185
Gcgr	14527
Gclc	14629
Ggcx	56316
Ggta1l1
Gid4	66771
Gif	14603
Gja8	14616
Glb1	12091
Glb1l2	244757
Glipr1l2	67537
Glis1	230587
Glp1r	14652
Glp1r	14652
Glt6d1	71103
Glud1	14661
Gne	50798
Gnpat	14712
Gnpda1	26384
Gnpda2	67980
Gpcpd1	74182
Gpr12	14738
Gpr137	107173
Gpr137b	83924
Gpr18	110168
Gpr182	11536
Gpr3	14748
Gpr34	23890
Gpr39	71111
Gpr50	14765
Gpr61	229714
Gpr84	80910
Gpr88	64378
Gpr98	110789
Gprc6a	210198
Grasp	56149
Greb1	268527
Greb1l	381157
Grid1	14803
Grid2ip	170935
Grk5	14773
Grm5	108071
Gstk1	76263
Gtf2e1	74197
Gtpbp4	69237
Gucy2f	245650
Gys1	14936
Hacd1	30963
Hacd4	66775
Has3	15118
Haus4	219072
Hdac3	15183
Hectd2	226098
Hells	15201
Hey1	15213
Hhatl	74770
Hhip	15245
Hlcs	110948
Hmox1	15368
Hp1bp3	15441
Hrh2	15466
Hrh2	15466
Hsph1	15505
Htr1a	15550
Htr1f	15557
Htr5a	15563
Htr5b	15564
Htra2	64704
Iars	105148
Ifi204	15951
Ighmbp2	20589
Igsf10	242050
Il1rapl1	331461
Il1rapl2	60367
Ino80	68142
Ino80c	225280
Inpp5e	64436
Ints7	77065
Ints8	72656
Ipo11	76582
Ipo13	230673
Ipo4	75751
Iqca1
Iqgap1	29875
Iqgap2	544963
Itga9	104099
Itih4	16427
Itm2b	16432
Itpr1	16438
Itpr2	16439
Jagn1	67767
Jmjd1c	108829
Jmy	57748
Junb	16477
Kalrn	545156
Kcnd3	56543
Kcne5
Kcnk3	16527
Kcnma1	16531
Kcnq2	16536
Kcnq3	110862
Kctd13	233877
Kctd19	279499
Kdr	16542
Kiaa1549
Kif26b	269152
Kifap3	16579
Klb	83379
Klf9	16601
Kntc1	208628
Kptn	70394
Krt19	16669
Krt222	268481
Krt24	75706
Krtap19-4	170654
Krtap6-5	68484
Lactb	80907
Lamb2	16779
Large1
Large2
Lcn10	332578
Lcp1	18826
Ldlr	16835
Lgi1	56839
Lin54	231506
Lipf	67717
Lmbrd2	320506
Lmf2	105847
Lmo2	16909
Lrba	80877
Lrguk	74354
Lrig3	320398
Lrpap1	16976
Lrrc17	74511
Lrrc19	100061
Lrrc47	72946
Lrrc52	240899
Lrrc52	240899
Lrrc8a	241296
Lrrc8b	433926
Ly75	17076
Lyst	17101
M1ap	110958
Mag	17136
Magel2	27385
Malsu1	75593
Man1a2	17156
Man2a1	17158
Mansc1	67729
Map2k7	26400
Map3k12	26404
Map3k13	71751
Map3k19	22625
Mapkbp1	26390
Mboat1	218121
Mboat4	234155
Mbtps1	56453
Mc2r	17200
Mcoln1	94178
Mcoln2	68279
Mcoln3	171166
Mcub
Me1	17436
Me2	107029
Me3	109264
Melk	17279
Mep1b	17288
Metap1	75624
Mettl18	69962
Mettl9	59052
Mfge8	17304
Mfsd6	98682
Mfsd6	98682
Mfsd8	72175
Mga	29808
Mgat4a	269181
Mgat4b	103534
Mgat4c	67569
Mgat5b	268510
Mien1	103742
Mlh1	17350
Mlk4
Mnda	381308
Mndal	100040462
Mocos	68591
Mon2	67074
Moxd2	194357
Mpp4	227157
Mrgprb2	243979
Mrgprx2	243978
Mroh2b	223825
Ms4a2	14126
Msn	17698
Mtco1
Mtmr2	77116
Mtmr6	219135
Mtmr7	54384
Mtnd1
Mtnr1a	17773
Mtnr1b	244701
Mtr	238505
Mtrf1	211253
Muc2	17831
Mycbp2	105689
Myh1	17879
Myh10	77579
Myh11	17880
Myh14	71960
Myh3	17883
Myh4	17884
Myh6	17888
Myh7	140781
Myh7b	668940
Myh8	17885
Myh9	17886
Myo10	17909
Myo1a	432516
Myo1b	17912
Myo1c	17913
Myo1d	338367
Myo1g	246177
Myo1h	231646
Myo5a	17918
Myo5b	17919
Myo9a	270163
Myo9b	17925
Naa15	74838
Naa25	231713
Naa35	78689
Naalad2	72560
Nacc1	66830
Naip5	17951
Naip6	17952
Naip7	53880
Nat1	17960
Nbea	26422
Nbeal2	235627
Ncoa7	211329
Ncor1	20185
Ncor2	20602
Ndrg1	17988
Ndufc2	68197
Ndufs6	407785
Ndufv3	78330
Necap1	67602
Nek10	674895
Nell1	338352
Nf2	18016
Nhlrc2	66866
Nhp2	52530
Nid1	18073
Nipsnap3b	66536
Nln	75805
Nlrp12	378425
Nlrp9a	233001
Nlrp9b	243874
Nlrp9c	330490
Nlrx1	270151
Nmbr	18101
Nob1	67619
Nol11	68979
Npas2	18143
Npas3	27386
Npas4	225872
Npbwr1	226304
Npc2	67963
Nprl2	56032
Nps	100043254
Nrm	106582
Nrxn1	18189
Nrxn3	18191
Nsun2	28114
Nsun7	70918
Ntrk3	18213
Nub1	53312
Nuggc	100503545
Nup133	234865
Nup210l	77595
Nwd2	319807
Oard1	106821
Oasl1	231655
Ocrl	320634
Odf1	18285
Ogdh	18293
Olfm1	56177
Olfr1030	258581
Olfr1030	258581
Olfr1094	258362
Olfr1102	228228
Olfr150	258602
Olfr474	258488
Oog1	193322
Opa1	74143
Osbpl10	74486
Otc	18416
Otop3	69602
Ovos
Oxgr1	239283
P2ry1	18441
P2ry14	140795
P3h1	56401
P3h2	210530
Paf1	54624
Pamr1	210622
Panx1	55991
Paox	212503
Paqr9	75552
Pbsn	54192
Pcdh15	11994
Pcdh18	73173
Pck1	18534
Pclo	26875
Pcmtd1	319263
Pcnx1
Pcnx2	270109
Pcnx3	104401
Pdcd1lg2	58205
Pdcd4	18569
Pde1a	18573
Pdgfb	18591
Pdgfrb	18596
Per2	18627
Pes1	64934
Pex1	71382
Pex10	668173
Pex11a	18631
Pfkfb1	18639
Pfkfb4	270198
Pgap1	241062
Pgc	109820
Pgs1	74451
Phex	18675
Phf10	72057
Phip	83946
Phka2	110094
Phkb	102093
Piezo1	234839
Piezo2	667742
Piezo2	667742
Pigb	55981
Pigr	18703
Pigu	228812
Pigv	230801
Pik3c2g	18705
Pkd1l1	171395
Pkn1	320795
Pla2g7	27226
Plce1	74055
Plcxd2	433022
Plec	18810
Plekhh2	213556
Plekhh3	217198
Plekhm2	69582
Plekhm3	241075
Plpp4	381925
Pls1	102502
Pls3	102866
Plvap	84094
Plxna1	18844
Plxna2	18845
Plxnb1	235611
Pof1b	69693
Pold1	18971
Pole	18973
Polr2a	20020
Polrmt	216151
Popdc2	64082
Ppip5k1	327655
Ppip5k2	227399
Ppp1r12a	17931
Ppp1r3a	140491
Ppp3ca	19055
Ppp3cb	19056
Ppp3cc	19057
Ppp4r4	74521
Pptc7	320717
Prdm11	100042784
Prdx2	21672
Prim1	19075
Primpol	408022
Prkag1	19082
Prkdc	19090
Prkg1	19091
Prkg2	19092
Prkra	23992
Prl6a1	19111
Prpf38a	230596
Prpf38a	230596
Prpf8	192159
Prss38	216797
Psen2	19165
Psmd11	69077
Psmd12	66997
Psme1	19186
Psme2	19188
Psme3	19192
Ptcd1	71799
Ptch1	19206
Ptchd3	74675
Ptgfrn	19221
Ptpn20	19256
Ptpn23	104831
Ptpn3	545622
Ptprd	19266
Ptprk	19272
Ptprm	19274
Ptpru	19273
R3hdm4	109284
Rad18	58186
Ralgapb	228850
Rap1gap	110351
Rap1gap2	380711
Rapgefl1	268480
Rasa4	54153
Rasal3	320484
Rasgrf1	19417
Rasgrf2	19418
Rasl12	70784
Rcc2	108911
Rcor3	214742
Rdh10	98711
Rdx	19684
Renbp	19703
Rfx8	619289
Rhot1	59040
Rlbp1	19771
Rmnd5b	66089
Rnf139	75841
Rnf145	74315
Rnf213	672511
Rnf217	268291
Rora	19883
Rpl7	19989
Rpl7a	27176
Rps10	67097
Rps25	75617
Rps3	27050
Rptor	74370
Rqcd1	58184
Rubcn	100502698
Samd9l	209086
Satb2	212712
Scarb1	20778
Scd1	20249
Scgb2b24	233090
Scn4a	110880
Scn5a	20271
Scn8a	20273
Sdcbp	53378
Sec11a	56529
Secisbp2l	70354
Sel1l	20338
Selt	69227
Sema3c	20348
Sema4g	26456
Sema6a	20358
Senp2	75826
Serpina10	217847
Serpinb13	241196
Serpind1	15160
Serpinf1	20317
Sesn2	230784
Sez6l	56747
Sf3a3	75062
Sf3b1	81898
Sfswap	231769
Sftpc	20389
Sgf29	75565
Sgms1	208449
Sh2d7	244885
Shcbp1	20419
Shcbp1l	71836
Sim1	20464
Skint10	230613
Skint11	230623
Skint6	230622
Skiv2l2	72198
Slc11a1	18173
Slc12a4	20498
Slc12a5	57138
Slc12a6	107723
Slc12a7	20499
Slc16a14	71781
Slc16a4	229699
Slc16a7	20503
Slc17a6	140919
Slc17a7	72961
Slc17a8	216227
Slc19a3	80721
Slc22a15	242126
Slc22a16	70840
Slc25a14	20523
Slc25a19	67283
Slc25a30	67554
Slc25a33	70556
Slc25a36	192287
Slc25a42	73095
Slc26a5	80979
Slc29a1	63959
Slc2a4	20528
Slc35a4	67843
Slc35c1	228368
Slc37a2	56857
Slc38a11	320106
Slc38a8	234788
Slc44a3	213603
Slc45a1	242773
Slc6a2	20538
Slc6a6	21366
Slc7a11	26570
Slc7a13	74087
Slc7a6	330836
Slc7a7	20540
Slc9c1	208169
Slco1b2	28253
Slf1	105377
Slitrk4	245446
Smarca1	93761
Smarca5	93762
Smc3	13006
Smg5	229512
Snrk	20623
Snupn	66069
Snx25	102141
Snx27	76742
Snx8	231834
Spam1	20690
Spesp1	66712
Spg21	27965
Spink11	433181
Spinkl	77424
Spire1	68166
Spns3	77577
Sppl2a	66552
Sppl2b	73218
Sppl2c	237958
Sprr3	20766
Spta1	20739
Sqrdl	59010
St6gal2	240119
St6galnac2	20446
St6galnac4	20448
St7l	229681
Stam	20844
Stam2	56324
Stk38	106504
Stk38l	232533
Stox1	216021
Stt3a	16430
Stxbp5l	207227
Sugct	192136
Sugp2	234373
Svop	68666
Svop	68666
Swi5	72931
Syne1	64009
Syne1	64009
Taar7b	209517
Taar7f	435207
Tacr2	21337
Tanc2	77097
Tapt1	231225
Tas2r109	387343
Tas2r114	387346
Tas2r123	353167
Tas2r3
Tat	234724
Tbc1d13	70296
Tbc1d25	209815
Tbc1d2b	67016
Tbc1d32	544696
Tbc1d9	71310
Tcp11l2	216198
Tdrd7	100121
Tdrd9	74691
Tecta	21683
Tenm2	23964
Tenm3	23965
Tenm4	23966
Tex11	83558
Tfap2c	21420
Tfr2	50765
Tfrc	22042
Thap12
Tie1	21846
Timp3	21859
Tiparp	99929
Tlr1	21897
Tlr11	239081
Tlr4	21898
Tm6sf1	107769
Tmcc3	319880
Tmeff2	56363
Tmem101	76547
Tmem128	66309
Tmem130	243339
Tmem143	70209
Tmem145	330485
Tmem184c	234463
Tmem205	235043
Tmem206	66950
Tmem216	68642
Tmem230	70612
Tmem237	381259
Tmem255a	245386
Tmem259	216157
Tmem30c	71027
Tmem5	216395
Tmem63b	224807
Tmem63c	217733
Tmem86a	67893
Tmem9b	56786
Tmx3	67988
Tpp2	22019
Tpra1	24100
Trak1	67095
Trank1	320429
Trappc10	216131
Trappc3l	692132
Trappc9	76510
Treh	58866
Trhde	237553
Trib3	228775
Trim16	94092
Trim27	19720
Trim43a	547109
Trim43b	666747
Trim43c	666731
Trim65	338364
Trnt1	70047
Trpc2	22064
Trpm6	225997
Trpm7	58800
Trpm8	171382
Trpv3	246788
Trrap	100683
Tsen54	76265
Tsg101	22088
Tsga13	116732
Tsku	244152
Tsnaxip1	72236
Tspan11	68498
Tspan18	241556
Tspan7	21912
Tspyl2	52808
Tssk4	71099
Ttc26	264134
Ttc26	264134
Ttc27	74196
Ttc30a1	78802
Ttc30a2	620631
Ttc30b	72421
Ttc39b	69863
Ttc7a
Ttc7b	104718
Ttll2	100216474
Ttll7	70892
Ttn	22138
Tuba8	53857
Tubgcp3	259279
Tyrobp	22177
Uba5	66663
Ubap2	68926
Ubap2l	74383
Ube3b	117146
Ube3c	100763
Ubr1	22222
Ubr2	224826
Ugcg	22234
Ugt1a2	22236
Ugt8
Unc13c	208898
Unc93a	381058
Urgcp	72046
Usp19	71472
Usp34	17847
Usp47	74996
Usp8	84092
Utp20	70683
Vhl	22346
Vill	22351
Vnn3	26464
Vps33a	77573
Vps36	70160
Vps52	224705
Vps8	209018
Vwa8	219189
Wdr13	73447
Wdr19	213081
Wdr35	74682
Wrap73	59002
Wwox	80707
Xkrx	331524
Zak	65964
Zbtb33	56805
Zbtb4	75580
Zc3hav1	78781
Zcchc11	230594
Zcchc6	214290
Zdhhc23	332175
Zdhhc5	228136
Zfhx4	80892
Zfp14	243906
Zfp292	30046
Zfyve27	319740
Zmym4	67785
Znf683
Znfx1	98999
Znhit6	229937
Zswim6	67263
Zswim7	69747
Zzef1	195018
