# Supplementary material for: A phosphatidylinositol 4,5-bisphosphate redistribution-based sensing mechanism initiates a phagocytosis programing
Source: Nat Commun. 2018 Oct 15;9:4259. doi: 10.1038/s41467-018-06744-7 (PMC6189171; doi:10.1038/s41467-018-06744-7)
Supplement: Supplementary file 5 — Supplementary Data 2 [file 41467_2018_6744_MOESM5_ESM.xlsx]

## Sheet: Expression level
#	Symbol	Score
1	ITM2B	56.1561
2	FCER1G	38.6996
3	TYROBP	32.0128
4	NPC2	24.7068
5	LCP1	22.3321
6	RPS3	15.163
7	SLC6A6	9.63464
8	HMOX1	9.63402
9	CSF1R	8.61086
10	CD36	8.5065
11	ATP1A1	7.96065
12	NDRG1	7.93785
13	SLC11A1	6.59205
14	MSN	6.48514
15	MYH9	6.09836
16	ACTR2	5.86133
17	RPL7	5.42347
18	IQGAP1	5.15248
19	CTSC	4.9617
20	RPS25	4.75938
21	CD81	4.39447
22	DEGS1	4.13897
23	GLUD1	4.08823
24	RPL7A	3.86812
25	ATP6V1E1	3.85504
26	PLA2G7	3.83566
27	CCT7	3.80461
28	FYB	3.7774
29	CTSA	3.74364
30	JUNB	3.67304
31	CLPTM1	3.40835
32	NHP2	3.37653
33	RCC2	3.35022
34	ADCY7	3.15043
35	DAD1	3.08232
36	PSME1	3.06498
37	MFGE8	2.93642
38	LRRC47	2.93302
39	CLTC	2.91987
40	SDCBP	2.90799
41	SNX8	2.89862
42	RPS10	2.87903
43	NDUFC2	2.76382
44	TBC1D13	2.75414
45	TFRC	2.58908
46	SF3B1	2.56275
47	LRPAP1	2.41615
48	DYNC1H1	2.32843
49	PLXNA1	2.28088
50	COPA	2.19869
51	ESYT1	2.19356
52	PLEC	2.19079
53	AOAH	2.18807
54	ANAPC5	2.18155
55	CLPTM1L	2.13025
56	RASA4	2.12783
57	BRI3	1.99307
58	AMFR	1.98558
59	GLB1	1.95195
60	ATF5	1.92907
61	DOCK2	1.91393
62	CYFIP1	1.88221
63	ZNFX1	1.88024
64	TMEM86A	1.87379
65	CPD	1.83467
66	FNIP2	1.82547
67	GNPDA1	1.7775
68	TLR1	1.72577
69	POLR2A	1.70283
70	STT3A	1.69114
71	EPRS	1.67444
72	SPG21	1.67413
73	PSME2	1.66172
74	MYO1G	1.6233
75	SCARB1	1.55499
76	LMO2	1.54789
77	SLC37A2	1.53371
78	NACC1	1.50618
79	MYO9B	1.49755
80	B4GALT1	1.43639
81	PRDX2	1.43385
82	RDX	1.41921
83	TRIM27	1.41255
84	VPS33A	1.40995
85	OLFM1	1.40805
86	SEL1L	1.38548
87	TPRA1	1.38479
88	MGAT4B	1.37557
89	ATP1A3	1.36931
90	PRPF8	1.35911
91	NDUFV3	1.34004
92	NSUN2	1.32742
93	IARS	1.30503
94	PKN1	1.28051
95	BUB1B	1.27921
96	ELOVL1	1.27688
97	SLC35A4	1.26525
98	TBC1D2B	1.26376
99	PAF1	1.22618
100	LDLR	1.22025
101	APOBEC1	1.2186
102	MTMR6	1.21798
103	NUB1	1.16924
104	FDPS	1.15113
105	TM6SF1	1.10337
106	RENBP	1.09647
107	SF3A3	1.09021
108	CPSF3	1.08351
109	ELMO1	1.08264
110	ACP5	1.07894
111	ATP6V0A1	1.07766
112	LMF2	1.07224
113	SLC12A7	1.06315
114	PES1	1.05595
115	CNP	1.0506
116	CD274	1.05026
117	AGPAT5	1.03637
118	PGS1	1.02684
119	SMG5	1.01433
120	BCL6	1.0045
121	UBAP2L	0.999302
122	GPR137B	0.99635
123	TMEM205	0.988918
124	PTPN23	0.977175
125	FZR1	0.970957
126	MYO5A	0.961185
127	FAM134A	0.959734
128	PSEN2	0.951267
129	MYO1C	0.941557
130	PRKAG1	0.940254
131	METAP1	0.930764
132	FARSB	0.909739
133	ABCD1	0.892641
134	PSME3	0.886229
135	POLD1	0.885019
136	TMEM206	0.87404
137	NECAP1	0.863797
138	OGDH	0.861851
139	ATP13A3	0.857912
140	PSMD11	0.856444
141	B3GALNT1	0.854046
142	SLC29A1	0.852402
143	DENND5A	0.842942
144	ATP5H	0.841926
145	TSG101	0.832896
146	USP19	0.830599
147	IQGAP2	0.827749
148	FADS2	0.813296
149	NDUFS6	0.810637
150	NAA15	0.796247
151	ABCA7	0.7901
152	JAGN1	0.786337
153	CD79B	0.786211
154	SECISBP2L	0.784227
155	TRAPPC10	0.780655
156	MAP3K12	0.77447
157	GTPBP4	0.773836
158	UBA5	0.773426
159	GCLC	0.76749
160	PSMD12	0.760374
161	SMC3	0.751779
162	CSNK2A1	0.744933
163	ZDHHC5	0.734731
164	ATAD2	0.732159
165	STK38	0.729457
166	HTRA2	0.725341
167	FAM162A	0.725025
168	SLC7A7	0.719698
169	NF2	0.712411
170	CTNND1	0.69551
171	PPP3CA	0.694925
172	ZC3HAV1	0.686256
173	NBEAL2	0.683399
174	COG7	0.680044
175	ME2	0.661999
176	AURKB	0.658627
177	HP1BP3	0.652183
178	MAN2A1	0.648979
179	RMND5B	0.648344
180	PPP1R12A	0.64119
181	UBE3B	0.640607
182	TMEM9B	0.636266
183	SKIV2L2	0.63169
184	FBXO38	0.621512
185	MCOLN1	0.62098
186	ATP6V0A2	0.61877
187	SEC11A	0.617445
188	KCTD13	0.616658
189	RASAL3	0.612917
190	USP8	0.610444
191	FAF2	0.610379
192	IPO13	0.609413
193	PANX1	0.608722
194	DEXI	0.605889
195	MOCOS	0.592569
196	NOB1	0.591072
197	DENND4B	0.591072
198	VPS36	0.588596
199	IFI204	0.58166
200	ANKRD17	0.578125
201	IPO4	0.574231
202	PPP3CB	0.571238
203	ACTR8	0.570776
204	FAM134C	0.568813
205	RNF139	0.565324
206	MTR	0.561643
207	TLR4	0.555254
208	TRAK1	0.555031
209	WDR13	0.551162
210	JMJD1C	0.550717
211	TTC7B	0.546663
212	SLC12A4	0.538256
213	MYCBP2	0.534381
214	SNX27	0.524857
215	UGCG	0.516708
216	AQR	0.516528
217	MBTPS1	0.516457
218	NCOR1	0.516383
219	HDAC3	0.510355
220	SESN2	0.509327
221	TMX3	0.50743
222	NIPSNAP3B	0.506124
223	ATRX	0.503247
224	USP47	0.502862
225	UTP20	0.500879
226	SMARCA5	0.50051
227	UBE3C	0.495738
228	RPTOR	0.49514
229	APPBP2	0.494968
230	TPP2	0.49217
231	EZR	0.4907
232	CDK11B	0.485257
233	MAN1A2	0.482938
234	HAUS4	0.481076
235	GNPAT	0.480426
236	ZCCHC6	0.477014
237	FRMD4B	0.47662
238	HELLS	0.474553
239	PHF10	0.474218
240	GPR84	0.472209
241	PLEKHM2	0.471179
242	MTMR2	0.468068
243	RNF145	0.466478
244	CCNK	0.465477
245	AURKA	0.464763
246	NAA25	0.461054
247	NRM	0.458066
248	PLEKHM3	0.456037
249	TBC1D9	0.455805
250	CYFIP2	0.451881
251	PRPF38A	0.44958
252	METTL9	0.447393
253	LACTB	0.444403
254	AHCTF1	0.442285
255	OPA1	0.442037
256	COG8	0.441731
257	VPS52	0.44132
258	CRNKL1	0.438552
259	SQRDL	0.436793
260	BET1	0.43327
261	PIGU	0.42916
262	INO80C	0.421173
263	VHL	0.419438
264	SLC7A11	0.41897
265	EBPL	0.417336
266	TUBGCP3	0.417289
267	SFSWAP	0.411513
268	CCNF	0.410596
269	INTS7	0.409699
270	CSTF1	0.409357
271	PHIP	0.407839
272	PPIP5K2	0.405556
273	MFSD6	0.405006
274	CTR9	0.404527
275	EDEM3	0.404068
276	ALOX5	0.397568
277	DMXL1	0.39288
278	SLC7A6	0.392785
279	TRPM7	0.392416
280	MYO1H	0.390974
281	SENP2	0.390266
282	SLC12A6	0.38944
283	PDGFB	0.383714
284	EXOC6	0.38181
285	ST6GALNAC4	0.379203
286	ZZEF1	0.376482
287	ATM	0.373345
288	NUP133	0.372674
289	PPTC7	0.371421
290	EXOC4	0.370491
291	RHOT1	0.370343
292	DICER1	0.369497
293	SLC35C1	0.366998
294	PTCD1	0.362775
295	POLRMT	0.362289
296	DNAJB9	0.361308
297	UBR2	0.35864
298	ADCY3	0.358256
299	ABCB6	0.357862
300	TSPYL2	0.357012
301	MON2	0.356493
302	IPO11	0.356022
303	HSPH1	0.35578
304	NLRX1	0.354717
305	POLE	0.351549
306	TMEM5	0.349705
307	FBXO21	0.343134
308	FNIP1	0.342827
309	EXOC1	0.341831
310	PRIM1	0.341755
311	CSNK2A2	0.340365
312	DOCK11	0.338952
313	CLASP2	0.337136
314	GBE1	0.33466
315	CDC23	0.333169
316	USP34	0.329252
317	TRRAP	0.328896
318	SLC25A30	0.326424
319	MAP2K7	0.325454
320	CCR1	0.324874
321	NCOR2	0.323622
322	TMEM101	0.320166
323	PRKRA	0.320134
324	TTC27	0.318211
325	SHCBP1	0.31547
326	ITGA9	0.313358
327	PHKA2	0.313278
328	NPRL2	0.313234
329	ARFRP1	0.311736
330	DHX29	0.311506
331	CRLS1	0.306898
332	TRAPPC9	0.30538
333	UBAP2	0.302033
334	RALGAPB	0.30187
335	ACAD9	0.299968
336	NOL11	0.299231
337	ABHD13	0.287236
338	GAMT	0.286784
339	DOCK5	0.283055
340	SLC25A19	0.280864
341	MGAT4A	0.27994
342	TSKU	0.276035
343	MCOLN2	0.275457
344	MYO10	0.274871
345	TAPT1	0.273832
346	PTPRM	0.273668
347	TDRD7	0.272929
348	ADCK1	0.270785
349	ZSWIM6	0.270382
350	GPR18	0.268165
351	SUGP2	0.267844
352	SGMS1	0.266623
353	MCOLN3	0.265353
354	TMEM63B	0.265288
355	ERCC2	0.263627
356	KNTC1	0.260973
357	INO80	0.260575
358	STAM2	0.26002
359	PFKFB4	0.257987
360	SAMD9L	0.257269
361	ASPM	0.256866
362	ITPR1	0.256767
363	B4GALT3	0.256625
364	TIPARP	0.255063
365	NHLRC2	0.254033
366	NAA35	0.253796
367	LMBRD2	0.253221
368	PHKB	0.253053
369	ENPP2	0.25086
370	CASP8AP2	0.250382
371	TRNT1	0.250259
372	LYST	0.250067
373	FBXO31	0.249497
374	FLT3	0.247775
375	GYS1	0.241978
376	NLN	0.240336
377	ZNHIT6	0.239538
378	TMEM128	0.238815
379	MYO9A	0.237282
380	GPR137	0.232767
381	CFH	0.231081
382	VILL	0.229268
383	GTF2E1	0.226479
384	UBR1	0.226111
385	ANXA11	0.225244
386	ENTPD7	0.223834
387	DIP2B	0.222982
388	ANGEL2	0.222812
389	PLS3	0.221227
390	LIN54	0.219142
391	ZFYVE27	0.21894
392	GALT	0.218459
393	LRBA	0.217269
394	CD109	0.217228
395	ZBTB4	0.215951
396	SLC25A36	0.215002
397	SNX25	0.213782
398	PCMTD1	0.212809
399	ATR	0.211849
400	CTSF	0.211073
401	AS3MT	0.210148
402	INPP5E	0.207278
403	TCP11L2	0.206414
404	B3GNT3	0.206008
405	EXOC6B	0.203572
406	MELK	0.202592
407	PGAP1	0.202121
408	ITPR2	0.200443
409	PAOX	0.200289
410	FLAD1	0.199419
411	TBC1D25	0.198312
412	DOCK1	0.19777
413	MBOAT1	0.197361
414	BRWD1	0.193339
415	FBXO7	0.192888
416	ALDH7A1	0.191975
417	AGTPBP1	0.191718
418	ARID5B	0.190207
419	TSEN54	0.189433
420	CECR5	0.185305
421	ZMYM4	0.181209
422	MGA	0.180539
423	LRRC8A	0.179167
424	GNE	0.178047
425	CARS2	0.177314
426	FAM172A	0.174081
427	SCD1	0.172875
428	OASL1	0.172608
429	P2RY14	0.170767
430	CTC1	0.170393
431	DIP2A	0.169367
432	FRMD4A	0.16804
433	TMEM184C	0.167787
434	ZFP292	0.167059
435	MLH1	0.164472
436	CYSLTR1	0.164009
437	ZSWIM7	0.161641
438	URGCP	0.161148
439	TRIM65	0.158933
440	DEPDC5	0.158241
441	INTS8	0.158124
442	KLF9	0.157949
443	SNUPN	0.156808
444	NCOA7	0.153495
445	DCLRE1A	0.153432
446	ABCD4	0.152888
447	CCDC88A	0.149251
448	PEX10	0.147925
449	KPTN	0.147008
450	PDCD4	0.143827
451	VPS8	0.143805
452	CMTM8	0.143711
453	PRKDC	0.143083
454	SNRK	0.142886
455	DENND2C	0.141378
456	DOPEY1	0.138312
457	PIGB	0.137738
458	ST7L	0.135138
459	ALS2	0.134632
460	ADCY6	0.134537
461	BSN	0.134125
462	BCOR	0.133814
463	SPIRE1	0.133706
464	KIFAP3	0.131061
465	STK38L	0.130383
466	GPCPD1	0.129306
467	ZBTB33	0.126721
468	STAM	0.126335
469	CNR2	0.125786
470	RAD18	0.123948
471	FNTB	0.121058
472	CTPS2	0.120591
473	PLXNA2	0.120086
474	GNPDA2	0.119193
475	GRK5	0.11909
476	PPIP5K1	0.118919
477	OCRL	0.117817
478	CENPI	0.117408
479	ZCCHC11	0.117108
480	IGHMBP2	0.115278
481	PIGV	0.111232
482	NAIP5	0.111089
483	CDC14B	0.110713
484	ME1	0.110503
485	DSN1	0.110221
486	DTWD1	0.110073
487	ATP10D	0.109229
488	JMY	0.107771
489	P2RY1	0.106561
490	RCOR3	0.106124
491	DOCK4	0.104743
492	TTC39B	0.10468
493	MTRF1	0.104079
494	TMEM143	0.102401
495	DPP4	0.102255
496	CLEC16A	0.100294
497	ALG6	0.0994557
498	PPP3CC	0.0993546
499	SLC25A33	0.097449
500	RDH10	0.0971381
501	GSTK1	0.095739
502	WWOX	0.0943561
503	MFSD8	0.0942113
504	HLCS	0.0933338
505	GANC	0.093044
506	FANCM	0.0910708
507	MYO1D	0.0906289
508	SLC16A7	0.090247
509	RAP1GAP2	0.0900996
510	TANC2	0.0889973
511	TMCC3	0.0887849
512	TRIB3	0.0878627
513	LRRC8B	0.0864801
514	DYNC2H1	0.0816363
515	PLEKHH3	0.0810863
516	MAPKBP1	0.0808993
517	DZIP3	0.0803439
518	FICD	0.0801898
519	EXOG	0.0799071
520	SPNS3	0.0791272
521	ARV1	0.0780282
522	CCR3	0.0756979
523	SERPINF1	0.0746095
524	RNF217	0.0732797
525	CACNA1A	0.0731939
526	PEX11A	0.0714591
527	ZFHX4	0.0713291
528	MAG	0.0712406
529	GRASP	0.0685621
530	BRWD3	0.0669362
531	EMP2	0.062479
532	ABCD2	0.0611666
533	PEX1	0.0600136
534	CDC14A	0.0596477
535	TMEM216	0.0540516
536	PTCH1	0.0533008
537	MTMR7	0.0522311
538	CENPK	0.0495083
539	CACNA1F	0.0488756
540	B3GNT7	0.0477002
541	NAIP6	0.0470205
542	AMIGO1	0.0466833
543	LAMB2	0.0454683
544	WDR35	0.0454488
545	MYH7B	0.0450315
546	PAQR9	0.0411722
547	TIMP3	0.0406901
548	MANSC1	0.0405936
549	DOCK6	0.0403815
550	KDR	0.0402067
551	CACNA1D	0.0401016
552	PDCD1LG2	0.0399776
553	VNN3	0.0393585
554	AHI1	0.0392356
555	PTGFRN	0.0384304
556	CMBL	0.0384122
557	TRIM16	0.0383456
558	RORA	0.0377432
559	B4GALT4	0.0377374
560	BAIAP3	0.0374657
561	SATB2	0.0362877
562	MYO1B	0.0351616
563	RASGRF2	0.033125
564	NAIP7	0.0327561
565	PLEKHH2	0.0310225
566	PER2	0.030712
567	TMEM63C	0.0304094
568	WDR19	0.0303257
569	CCDC80	0.0299875
570	TTC30B	0.0293916
571	DPY19L3	0.0292377
572	TLR11	0.0269239
573	SLC25A14	0.025835
574	TUBA8	0.0246423
575	BEST1	0.0244897
576	SLC22A15	0.0243123
577	EPM2A	0.0236904
578	TTC30A1	0.0234514
579	DENND5B	0.0230364
580	CD79A	0.0224112
581	PLVAP	0.0216892
582	OSBPL10	0.0208546
583	SLC25A42	0.0205319
584	ABLIM1	0.0198567
585	TTC26	0.0192515
586	PFKFB1	0.0192291
587	CLSTN3	0.018998
588	TSSK4	0.0188872
589	HRH2	0.0185139
590	GPR34	0.0172811
591	LY75	0.0166273
592	CYSLTR2	0.0158623
593	HECTD2	0.0154555
594	MYH10	0.0149822
595	CD247	0.0145631
596	ESPNL	0.0142702
597	CDNF	0.0139479
598	LRIG3	0.0135399
599	SH2D7	0.01342
600	ZFP14	0.0133546
601	ZDHHC23	0.0129702
602	RAP1GAP	0.0122158
603	ABCA5	0.0119572
604	TSPAN7	0.0117322
605	MPP4	0.0116197
606	CAPRIN2	0.0115172
607	HEY1	0.0112466
608	RASGRF1	0.0111487
609	CD96	0.0111287
610	ARHGAP32	0.0106264
611	PTPN3	0.0105492
612	SLC17A7	0.0104387
613	CHST1	0.00983294
614	SEMA4G	0.00973017
615	ALDH5A1	0.00937422
616	XKRX	0.00889964
617	ST6GALNAC2	0.00877056
618	NUP210L	0.0085475
619	CATSPERG1	0.00839016
620	NPAS4	0.00819636
621	PDGFRB	0.00816738
622	CTSW	0.00802555
623	NAT1	0.00782058
624	GPR3	0.00758515
625	FLT1	0.0074707
626	B4GALNT3	0.0074028
627	ATP8B5	0.00714078
628	NPAS2	0.0071192
629	ABCA6	0.00702696
630	ANK1	0.00692587
631	SLC12A5	0.00690844
632	SEMA3C	0.00690028
633	COL12A1	0.00635071
634	MS4A2	0.00625121
635	NID1	0.0061543
636	PTPRU	0.00607808
637	FAM3B	0.00601246
638	ATP1A4	0.00594806
639	TIE1	0.00593905
640	NSUN7	0.00561844
641	MYH11	0.00553643
642	KCNQ2	0.00551455
643	EFCAB9	0.00535323
644	MYH3	0.0052815
645	PTPRD	0.00527722
646	ARNT2	0.00526969
647	FAT3	0.00526395
648	PRDM11	0.00524228
649	C1QL4	0.00522968
650	ENKUR	0.00520656
651	SLC7A13	0.00505036
652	RAPGEFL1	0.00504171
653	SLITRK4	0.00501361
654	CACNA1B	0.00500553
655	DOCK3	0.00446689
656	ME3	0.00419447
657	ANGPT1	0.00416872
658	ADAMTS13	0.00408967
659	FOLH1	0.00408698
660	GJA8	0.00407301
661	DSP	0.00405558
662	GLB1L2	0.00404494
663	NMBR	0.00398394
664	SLC16A14	0.00394731
665	GREB1L	0.00384991
666	LRRC19	0.00384127
667	SEMA6A	0.00382975
668	CD3D	0.00381034
669	BDKRB2	0.00377553
670	CLMN	0.00375851
671	EFCAB5	0.00374167
672	ADCY10	0.00367394
673	KLB	0.00367394
674	EFS	0.00365878
675	ENPP3	0.00365878
676	GABRB1	0.00365878
677	TRIM43C	0.00357464
678	GREB1	0.00355595
679	GPR61	0.00352154
680	ATP1A2	0.00351578
681	TECTA	0.00347044
682	GCGR	0.00336444
683	CACNA1S	0.00334773
684	CATSPERG2	0.00331554
685	TSNAXIP1	0.00331016
686	KRT24	0.0032757
687	SLC16A4	0.00318711
688	PRKG1	0.00318236
689	PPP4R4	0.00314071
690	C1QL3	0.0031407
691	MYO1A	0.0031205
692	KALRN	0.00311856
693	KCTD19	0.00310992
694	LRGUK	0.00306163
695	HAS3	0.00305778
696	GPR182	0.00304304
697	B3GNT6	0.00301751
698	PTPRK	0.0028846
699	MAP3K13	0.00288238
700	KIF26B	0.0028816
701	BEST2	0.00286323
702	FAP	0.00284827
703	CDK15	0.00283938
704	DDAH1	0.00273968
705	TTLL7	0.00265336
706	CDH23	0.00263698
707	IGSF10	0.00258984
708	PHEX	0.00254681
709	CD3E	0.0024879
710	NAALAD2	0.00248355
711	ADAM32	0.00238396
712	CD3G	0.00235275
713	PRSS38	0.00229969
714	PCDH18	0.00223655
715	SCN4A	0.00219524
716	SLC2A4	0.00218919
717	KCNK3	0.00216368
718	PLXNB1	0.00215873
719	HHIP	0.00215586
720	GLIS1	0.00214842
721	LRRC17	0.00207093
722	CACNA1E	0.00205441
723	CCR4	0.00204036
724	MYH6	0.00202997
725	CPNE5	0.00202547
726	OXGR1	0.00197665
727	SERPIND1	0.00196572
728	RASL12	0.00196128
729	PLCE1	0.00195925
730	ANO9	0.0019385
731	ITIH4	0.00193225
732	PIGR	0.00191297
733	TTN	0.00191229
734	FBXL13	0.00190517
735	CLGN	0.00190433
736	TSPAN11	0.00189884
737	KCND3	0.00189515
738	TMEM145	0.00189082
739	TRANK1	0.00189002
740	ATP6V0A4	0.00188897
741	MYH4	0.00188179
742	MYO5B	0.00188086
743	HTR5B	0.00187896
744	PTCHD3	0.00187486
745	MYH1	0.00185556
746	UNC13C	0.00185252
747	SCN5A	0.00185188
748	FRAS1	0.00184928
749	SLC45A1	0.00184455
750	PLS1	0.00183085
751	ADRB3	0.00182939
752	CAPN13	0.00182939
753	CYP4A12A	0.00182939
754	GABRB3	0.00182939
755	MGAT5B	0.00182939
756	NRXN3	0.00182939
757	OTC	0.00182939
758	POPDC2	0.00167699
759	TRPM6	0.00166922
760	B3GALT2	0.00157089
761	GPR39	0.0012163
762	C1QL1	0.000975904
763	ATP8A2	0.000927446
764	SLC17A8	0.000882543
765	FAT4	0.000862136
766	NEK10	0.000834634
767	ELFN2	0.00077098
768	CPNE9	0.000523368
769	TSPAN18	0.000509408
770	UNC93A	0.000460149
771	ELFN1	0.000412381
772	TTLL2	0.000410444
773	NBEA	0.000374042
774	KRT222	0.000373277
775	PAMR1	0.0003398
776	BEST3	0.000330927
777	RLBP1	0.000324725
778	CCDC87	0.000314576
779	SVOP	0.000307732
780	MYH14	0.000239771
781	FGD5	0.000219377
782	GIF	0.000205749
783	GABRR1	0.000181316
784	CNDP1	0.000143088
785	MYH7	0.000128976
786	SCN8A	0.000128652
787	TDRD9	0.00012125
788	NRXN1	0.000119414
789	F2RL1	0.000106675
790	D7ERTD443E	9.55888e-05
791	TMEM130	9.09376e-05
792	AOX3	8.19149e-05
793	CACNA1C	7.94834e-05
794	OTOP3	7.87736e-05
795	CLSTN2	7.58259e-05
796	PDE1A	6.99764e-05
797	CLIP4	6.59846e-05
798	SMARCA1	6.05666e-05
799	TEX11	4.24791e-05
800	GRID2IP	3.50875e-05
801	GRM5	3.15998e-05
802	KCNMA1	3.03125e-05
803	MBOAT4	3.03125e-05
804	ESRRB	1.71383e-05
805	KRT19	1.51563e-05
806	STOX1	1.51563e-05
807	TMEM30C	1.51563e-05
808	ADD2	0
809	DAB1	0
810	DSC2	0
811	GPR50	0
812	GRID1	0
813	MYH8	0
814	NPAS3	0
815	RFX8	0
816	STXBP5L	0
